# Supplementary material for: Exploring the Relationship between MicroRNAs, Intratumoral Microbiota, and Breast Cancer Progression in Patients with and without Metastasis
Source: Int J Mol Sci. 2024 Jun 28;25(13):7091. doi: 10.3390/ijms25137091 (PMC11241717; doi:10.3390/ijms25137091)
Supplement: Supplementary file 1 [file ijms-25-07091-s001.zip]

Archive with 1 entries (1 files):
- ijms-3039640-supplementary.pdf
